# Supplementary material for: Monitoring Early Glycolytic Flux Alterations Following Radiotherapy in Cancer and Immune Cells: Hyperpolarized Carbon-13 Magnetic Resonance Imaging Study
Source: Metabolites. 2021 Aug 6;11(8):518. doi: 10.3390/metabo11080518 (PMC8398834; doi:10.3390/metabo11080518)
Supplement: Supplementary file 1 [file metabolites-11-00518-s001.zip]

Archive with 1 entries (1 files):
- metabolites-1260257-SI.pdf
